# Supplementary material for: Making Activity Recognition Robust against Deceptive Behavior
Source: PLoS One. 2015 Dec 11;10(12):e0144795. doi: 10.1371/journal.pone.0144795 (PMC4676610; doi:10.1371/journal.pone.0144795)
Supplement: S1 Data — This file contains the data that is behind Figs 2–5 and Table 2. (ZIP) [file pone.0144795.s001.zip]

Archive with 5 entries (5 files):
- data_fig2.mat
- data_fig3.mat
- data_figs4and5.mat
- data_table2.mat
- readme.txt
