# Supplementary material for: Making Activity Recognition Robust against Deceptive Behavior
Source: PLoS One. 2015 Dec 11;10(12):e0144795. doi: 10.1371/journal.pone.0144795 (PMC4676610; doi:10.1371/journal.pone.0144795)
Supplement: S1 Data — This file contains the data that is behind Figs 2–5 and Table 2. (ZIP) [file pone.0144795.s001.zip › readme.txt]

data_fig2.mat:
Participant success in cheating. perf_sit, perf_walk, and perf_avg show success rate for sitting, walking, and average (sitting and walking) trials. Each cell corresponds to one participant.

data_fig3.mat:
Low dimensional representation of deceptive sitting (dsit), deceptive walking (dwalk), normal sitting (nsit), and normal walking (nwalk) motion data from a single subject. Each column (Dim 2) corresponds to one factor, and rows (Dim 1) are data points.

data_fig4and5.mat:
accuracy_baseline_cheating: accuracy of baseline classifier on deceptive activity data
accuracy_baseline_normal: accuracy of baseline classifier on normal activity data
accuracy_expert_cheating: accuracy of expert classifier on deceptive activity data
accuracy_expert_normal: accuracy of expert classifier on normal activity data
Dim 1: number of training subjects (1 to 13)
Dim 2: test subject used for cross validation
Dim 3: bootstrap counter

data_table2.mat:
Accuracy, precision, and recall of expert classifiers on walking and sitting activity data.
Dim 1: leave-one-subject-in (row 1) and leave-one-subject-out (row 2)
Dim 2: test subject
Dim 3: bootstrap counter
